# Supplementary material for: Intrauterine and Postnatal Exposure to High Levels of Fluoride Is Associated with Motor Impairments, Oxidative Stress, and Morphological Damage in the Cerebellum of Offspring Rats
Source: Int J Mol Sci. 2022 Aug 2;23(15):8556. doi: 10.3390/ijms23158556 (PMC9369436; doi:10.3390/ijms23158556)
Supplement: Supplementary file 1 [file ijms-23-08556-s001.zip]

Archive with 1 entries (1 files):
- ijms-1774548-supplementary.pdf
